# Supplementary material for: Residual Tumor Resection After Anti-PD-1 Therapy: A Promising Treatment Strategy for Overcoming Immune Evasive Phenotype Induced by Anti-PD-1 Therapy in Gastric Cancer
Source: Cells. 2025 Aug 6;14(15):1212. doi: 10.3390/cells14151212 (PMC12346003; doi:10.3390/cells14151212)
Supplement: Supplementary file 1 [file cells-14-01212-s001.zip]

Archive with 1 entries (1 files):
- cells-3768041-supplementary.pdf
